# Supplementary material for: Occurrence and Characteristics of Serpula himantioides Fruiting Bodies on Living Trees in Japan
Source: J Fungi (Basel). 2024 Aug 14;10(8):572. doi: 10.3390/jof10080572 (PMC11355443; doi:10.3390/jof10080572)
Supplement: Supplementary file 1 [file jof-10-00572-s001.zip]

Archive with 1 entries (1 files):
- Jof_SupplementaryV3.pdf
